# Supplementary material for: Thermal Degradation of Photoluminescence Poly(9,9-dioctylfluorene) Solvent-Tuned Aggregate Films
Source: Polymers (Basel). 2022 Apr 15;14(8):1615. doi: 10.3390/polym14081615 (PMC9029415; doi:10.3390/polym14081615)
Supplement: Supplementary file 1 [file polymers-14-01615-s001.zip]

Archive with 1 entries (1 files):
- polymers-1645366-supplementary.pdf
